# Supplementary material for: The differential impacts of non-locally acquired infections and treatment interventions on heterosexual HIV transmission in Hong Kong
Source: PLoS One. 2020 Aug 13;15(8):e0237433. doi: 10.1371/journal.pone.0237433 (PMC7425942; doi:10.1371/journal.pone.0237433)
Supplement: S1 Table — (XLSX) [file pone.0237433.s002.xlsx]

## Sheet: Sheet1
time	dxlf>500	dxlf351-500	dxlf201-350	dxlf<200	dxlfAIDS	bc>500	bc351-500	bc201-350	bc<200	bcAIDS	tx200	tx350	tx500	txg500	txaids	from NSVL to SVL (omega)	from LF to NSVL (gamma)	from NSVL to LF (K1)	from SVL to NSVL (psi)	from SVL to LF (K2)
1983	0	0	0	0	0	0	0	0	0	0	0	0	0	0	0	0	0	0	0	0
1984	0	0	0	0	0	0	0	0	0	0	0	0	0	0	0	0	0	0	0	0
1985	0	0	0	0	0	0	0	0	0	0	0	0	0	0	0	0	0	0	0	0
1986	0	0	0	0	0	0	0	0	0	0	0	0	0	0	0	0	0	0	0	0
1987	1	1	0	0	0	0	0	0	0	0	0	0	0	0	0	0	0	0	0	0
1988	1	0	0.5	0	0	0	0	0	0	0	0	0	0	0	0	0	0	0	0	0
1989	0.5	1	1	0.5	0	0	0	0.08	0	0	0	0	0	0	0	0	0	0	0	0
1990	0.25	0.8	0	1	0	0	0	0	0	0	0	0	0	0	0	0	0	0	0	0
1991	0.6	1	0.8	1	0	0	0	0	0	0	0	0	0	0	0	0	0	0	0	0
1992	0.54	1	1	1	0	0	0	0	0.02	0.02	0	0	0	0	0	0	0	0	0	0
1993	0.33	1	0.75	0	0.17	0	0.01	0	0.01	0.02	0	0	0	0	0.11	0.5	0.5	0	0	0
1994	0.56	0.25	0.33	0.08	0.44	0.02	0.04	0.01	0.04	0.01	0.07	0.13	0.17	0	0.4	0.07	0	0	0.75	0
1995	0.33	0.07	0.17	0.18	0	0	0	0.01	0.01	0.01	0.27	0.43	0.11	0	0.59	0.05	0.5	0.02	0.5	0
1996	0.16	0.04	0.04	0.11	0.05	0.01	0.01	0	0.01	0	0.55	0.58	0.11	0	0.63	0.19	0.33	0.03	0.71	0
1997	0.3	0.1	0.06	0.12	0.08	0.01	0.01	0.01	0.03	0.01	0.52	0.53	0.06	0	0.69	0.29	0.6	0.04	0.4	0.04
1998	0.23	0.18	0.1	0.05	0.04	0	0.01	0	0.02	0	0.79	0.48	0.15	0.04	0.74	0.41	0.14	0.02	0.39	0
1999	0.18	0.13	0.06	0.06	0.07	0	0.01	0.01	0.01	0.01	0.81	0.28	0.11	0	0.76	0.5	0.12	0.05	0.2	0.02
2000	0.04	0.13	0.13	0.08	0.08	0	0.01	0.01	0.03	0.02	0.58	0.22	0.02	0.08	0.85	0.45	0.21	0.05	0.07	0.02
2001	0.1	0.12	0.04	0.02	0.04	0	0.01	0	0	0	0.7	0.07	0.05	0	0.84	0.42	0.08	0.03	0.13	0.01
2002	0.23	0.16	0.03	0.07	0.06	0	0.01	0.01	0.02	0.01	0.57	0.17	0.02	0.1	0.83	0.52	0.08	0.03	0.08	0.01
2003	0.1	0.13	0.08	0.04	0.09	0	0.01	0	0.01	0.02	0.73	0.04	0.06	0	0.73	0.47	0.21	0.04	0.08	0.02
2004	0.03	0.09	0.06	0.06	0.04	0	0	0	0.01	0.01	0.77	0.12	0	0.09	0.81	0.55	0.24	0.06	0.07	0.01
2005	0.11	0.03	0.03	0.08	0.13	0	0	0.01	0.01	0.01	0.73	0.09	0	0	0.66	0.49	0.14	0.07	0.08	0.01
2006	0.13	0.13	0.03	0.1	0.08	0	0	0	0	0	0.61	0.14	0.02	0.04	0.77	0.56	0.24	0.05	0.09	0
2007	0.18	0.17	0.07	0.14	0.08	0	0	0.01	0.02	0	0.61	0.17	0.12	0.07	0.72	0.6	0.23	0.08	0.07	0.01
2008	0.17	0.08	0.1	0.09	0.08	0.01	0	0	0.01	0.01	0.55	0.23	0.03	0	0.79	0.7	0.2	0.07	0.03	0.02
2009	0.21	0.13	0.07	0.02	0.07	0	0	0	0.02	0.01	0.85	0.37	0.06	0.04	0.82	0.64	0.22	0.06	0.02	0.01
2010	0.23	0.11	0.09	0	0.11	0	0	0.01	0	0	0.82	0.49	0.21	0.16	0.91	0.65	0.13	0.08	0.02	0.02
2011	0.08	0.14	0.07	0.05	0.04	0	0	0	0.02	0	0.86	0.63	0.28	0.31	0.89	0.62	0.12	0.07	0.01	0.01
2012	0.08	0.14	0.07	0.05	0.04	0	0	0	0.02	0	0.86	0.63	0.28	0.31	0.89	0.62	0.12	0.07	0.01	0.01
2013	0.08	0.14	0.07	0.05	0.04	0	0	0	0.02	0	0.86	0.63	0.28	0.31	0.89	0.62	0.12	0.07	0.01	0.01
2014	0.08	0.14	0.07	0.05	0.04	0	0	0	0.02	0	0.86	0.63	0.28	0.31	0.89	0.62	0.12	0.07	0.01	0.01
2015	0.08	0.14	0.07	0.05	0.04	0	0	0	0.02	0	0.86	0.63	0.28	0.31	0.89	0.62	0.12	0.07	0.01	0.01
2016	0.08	0.14	0.07	0.05	0.04	0	0	0	0.02	0	0.86	0.63	0.28	0.31	0.89	0.62	0.12	0.07	0.01	0.01
2017	0.08	0.14	0.07	0.05	0.04	0	0	0	0.02	0	0.86	0.63	0.28	0.31	0.89	0.62	0.12	0.07	0.01	0.01
2018	0.08	0.14	0.07	0.05	0.04	0	0	0	0.02	0	0.86	0.63	0.28	0.31	0.89	0.62	0.12	0.07	0.01	0.01
2019	0.08	0.14	0.07	0.05	0.04	0	0	0	0.02	0	0.86	0.63	0.28	0.31	0.89	0.62	0.12	0.07	0.01	0.01
2020	0.08	0.14	0.07	0.05	0.04	0	0	0	0.02	0	0.86	0.63	0.28	0.31	0.89	0.62	0.12	0.07	0.01	0.01
